# Supplementary material for: Enhancement of the BG-sentinel trap with varying number of mice for field sampling of male and female Aedes albopictus mosquitoes
Source: Parasit Vectors. 2016 Sep 22;9:514. doi: 10.1186/s13071-016-1801-1 (PMC5034657; doi:10.1186/s13071-016-1801-1)
Supplement: Additional file 1: — Total data set of female and male Aedes albopictus recapture according to the replicate, the site, the location and the bait of the trap. (XLSX 22 kb) [file 13071_2016_1801_MOESM1_ESM.xlsx]

## Sheet: data base
Additional file 1: total data set of female and male Aedes albopictus recapture according to the replicate, the site, the location and the bait of the trap. When the validity of the trap was 0 (battery failure, dismanbled trap etc), it was reported as misssing data in statistical analyses
Week	site	BG trap number	Bait	date	Validity of trap (0;1)	female albo number	male albo number	total number albo
217	Duparc	13-new	Lure	2015-04-20	1	1	3	4
217	Duparc	14	3 mice	2015-04-20	1	37	15	52
217	Duparc	18	2 mice	2015-04-20	1	8	29	37
217	Duparc	16	1 mouse	2015-04-20	1	2	14	16
217	Bois Rouge	64	Lure	2015-04-20	1	2	0	2
217	Bois Rouge	74-B	3 mice	2015-04-20	1	62	70	132
217	Bois Rouge	79-new	2 mice	2015-04-20	1	5	0	5
217	Bois Rouge	60-B	1 mouse	2015-04-20	1	5	1	6
217	ZT_ppL	station	Lure	2015-04-20	1	6	0	6
217	ZT_ppL	Ouest	3 mice	2015-04-20	1	9	2	11
217	ZT_ppL	Nord	2 mice	2015-04-20	1	2	0	2
217	ZT_ppL	piste	1 mouse	2015-04-20	1	5	0	5
217	Duparc	13-new	1 mouse	2015-04-21	1	7	5	12
217	Duparc	14	Lure	2015-04-21	1	6	0	6
217	Duparc	18	3 mice	2015-04-21	1	51	72	123
217	Duparc	16	2 mice	2015-04-21	0	0	0	0
217	Bois Rouge	64	1 mouse	2015-04-21	1	8	2	10
217	Bois Rouge	74-B	Lure	2015-04-21	1	4	5	9
217	Bois Rouge	79-new	3 mice	2015-04-21	1	5	1	6
217	Bois Rouge	60-B	2 mice	2015-04-21	1	5	5	10
217	ZT_ppL	station	1 mouse	2015-04-21	1	5	1	6
217	ZT_ppL	Ouest	Lure	2015-04-21	1	1	0	1
217	ZT_ppL	Nord	3 mice	2015-04-21	1	9	5	14
217	ZT_ppL	piste	2 mice	2015-04-21	1	2	1	3
217	Duparc	13-new	2 mice	2015-04-22	1	12	11	23
217	Duparc	14	1 mouse	2015-04-22	1	6	1	7
217	Duparc	18	Lure	2015-04-22	1	5	2	7
217	Duparc	16	3 mice	2015-04-22	1	29	50	79
217	Bois Rouge	64	2 mice	2015-04-22	0	0	0	0
217	Bois Rouge	74-B	1 mouse	2015-04-22	1	10	12	22
217	Bois Rouge	79-new	Lure	2015-04-22	1	1	0	1
217	Bois Rouge	60-B	3 mice	2015-04-22	1	5	12	17
217	ZT_ppL	station	2 mice	2015-04-22	1	4	1	5
217	ZT_ppL	Ouest	1 mouse	2015-04-22	1	3	1	4
217	ZT_ppL	Nord	Lure	2015-04-22	1	7	1	8
217	ZT_ppL	piste	3 mice	2015-04-22	1	1	0	1
217	Duparc	13-new	3 mice	2015-04-23	1	27	24	51
217	Duparc	14	2 mice	2015-04-23	1	7	5	12
217	Duparc	18	1 mouse	2015-04-23	1	5	3	8
217	Duparc	16	Lure	2015-04-23	1	3	2	5
217	Bois Rouge	64	3 mice	2015-04-23	1	8	5	13
217	Bois Rouge	74-B	2 mice	2015-04-23	1	5	5	10
217	Bois Rouge	79-new	1 mouse	2015-04-23	1	3	1	4
217	Bois Rouge	60-B	Lure	2015-04-23	1	3	0	3
217	ZT_ppL	station	3 mice	2015-04-23	1	10	7	17
217	ZT_ppL	Ouest	2 mice	2015-04-23	1	1	1	2
217	ZT_ppL	Nord	1 mouse	2015-04-23	1	6	0	6
217	ZT_ppL	piste	Lure	2015-04-23	1	3	0	3
219	Duparc	13-new	Lure	2015-05-04	1	5	2	7
219	Duparc	14	3 mice	2015-05-04	1	14	5	19
219	Duparc	18	2 mice	2015-05-04	1	3	4	7
219	Duparc	16	1 mouse	2015-05-04	1	17	8	25
219	Bois Rouge	64	Lure	2015-05-04	1	4	0	4
219	Bois Rouge	74-B	3 mice	2015-05-04	1	29	32	61
219	Bois Rouge	79-new	2 mice	2015-05-04	0	0	0	0
219	Bois Rouge	60-B	1 mouse	2015-05-04	1	11	0	11
219	ZT_ppL	station	Lure	2015-05-04	1	4	0	4
219	ZT_ppL	Ouest	3 mice	2015-05-04	1	1	2	3
219	ZT_ppL	Nord	2 mice	2015-05-04	1	5	1	6
219	ZT_ppL	piste	1 mouse	2015-05-04	1	2	0	2
219	Duparc	13-new	1 mouse	2015-05-05	1	7	2	9
219	Duparc	14	Lure	2015-05-05	1	6	3	9
219	Duparc	18	3 mice	2015-05-05	1	2	0	2
219	Duparc	16	2 mice	2015-05-05	0	0	0	0
219	Bois Rouge	64	1 mouse	2015-05-05	1	1	0	1
219	Bois Rouge	74-B	Lure	2015-05-05	1	0	2	2
219	Bois Rouge	79-new	3 mice	2015-05-05	1	6	0	6
219	Bois Rouge	60-B	2 mice	2015-05-05	1	5	1	6
219	ZT_ppL	station	1 mouse	2015-05-05	1	5	1	6
219	ZT_ppL	Ouest	Lure	2015-05-05	1	1	0	1
219	ZT_ppL	Nord	3 mice	2015-05-05	1	7	0	7
219	ZT_ppL	piste	2 mice	2015-05-05	1	2	0	2
219	Duparc	13-new	2 mice	2015-05-06	1	8	12	20
219	Duparc	14	1 mouse	2015-05-06	1	5	1	6
219	Duparc	18	Lure	2015-05-06	1	2	0	2
219	Duparc	16	3 mice	2015-05-06	0	0	0	0
219	Bois Rouge	64	2 mice	2015-05-06	1	3	0	3
219	Bois Rouge	74-B	1 mouse	2015-05-06	1	7	6	13
219	Bois Rouge	79-new	Lure	2015-05-06	1	4	2	6
219	Bois Rouge	60-B	3 mice	2015-05-06	1	6	5	11
219	ZT_ppL	station	2 mice	2015-05-06	1	4	1	5
219	ZT_ppL	Ouest	1 mouse	2015-05-06	1	0	0	0
219	ZT_ppL	Nord	Lure	2015-05-06	1	0	0	0
219	ZT_ppL	piste	3 mice	2015-05-06	1	3	0	3
219	Duparc	13-new	3 mice	2015-05-07	1	43	37	80
219	Duparc	14	2 mice	2015-05-07	1	7	0	7
219	Duparc	18	1 mouse	2015-05-07	1	2	0	2
219	Duparc	16	Lure	2015-05-07	0	0	0	0
219	Bois Rouge	64	3 mice	2015-05-07	1	4	2	6
219	Bois Rouge	74-B	2 mice	2015-05-07	1	21	30	51
219	Bois Rouge	79-new	1 mouse	2015-05-07	1	5	0	5
219	Bois Rouge	60-B	Lure	2015-05-07	1	2	0	2
219	ZT_ppL	station	3 mice	2015-05-07	1	1	3	4
219	ZT_ppL	Ouest	2 mice	2015-05-07	1	0	0	0
219	ZT_ppL	Nord	1 mouse	2015-05-07	1	0	0	0
219	ZT_ppL	piste	Lure	2015-05-07	1	3	0	3
221	Duparc	13-new	Lure	2015-05-18	1	7	3	10
221	Duparc	14	3 mice	2015-05-18	1	15	19	34
221	Duparc	18	2 mice	2015-05-18	1	27	49	76
221	Duparc	16	1 mouse	2015-05-18	1	15	6	21
221	Bois Rouge	64	Lure	2015-05-18	1	3	0	3
221	Bois Rouge	74-B	3 mice	2015-05-18	1	16	17	33
221	Bois Rouge	79-new	2 mice	2015-05-18	1	6	3	9
221	Bois Rouge	60-B	1 mouse	2015-05-18	1	8	2	10
221	ZT_ppL	station	Lure	2015-05-18	1	3	1	4
221	ZT_ppL	Ouest	3 mice	2015-05-18	1	3	1	4
221	ZT_ppL	Nord	2 mice	2015-05-18	1	4	0	4
221	ZT_ppL	piste	1 mouse	2015-05-18	1	2	0	2
221	Duparc	13-new	1 mouse	2015-05-19	1	19	13	32
221	Duparc	14	Lure	2015-05-19	1	6	3	9
221	Duparc	18	3 mice	2015-05-19	1	15	8	23
221	Duparc	16	2 mice	2015-05-19	1	19	17	36
221	Bois Rouge	64	1 mouse	2015-05-19	1	4	0	4
221	Bois Rouge	74-B	Lure	2015-05-19	1	8	0	8
221	Bois Rouge	79-new	3 mice	2015-05-19	1	5	1	6
221	Bois Rouge	60-B	2 mice	2015-05-19	1	8	0	8
221	ZT_ppL	station	1 mouse	2015-05-19	1	1	2	3
221	ZT_ppL	Ouest	Lure	2015-05-19	1	1	0	1
221	ZT_ppL	Nord	3 mice	2015-05-19	1	3	2	5
221	ZT_ppL	piste	2 mice	2015-05-19	1	6	4	10
221	Duparc	13-new	2 mice	2015-05-20	1	44	37	81
221	Duparc	14	1 mouse	2015-05-20	1	7	0	7
221	Duparc	18	Lure	2015-05-20	1	3	3	6
221	Duparc	16	3 mice	2015-05-20	1	19	17	36
221	Bois Rouge	64	2 mice	2015-05-20	1	1	1	2
221	Bois Rouge	74-B	1 mouse	2015-05-20	1	10	15	25
221	Bois Rouge	79-new	Lure	2015-05-20	1	8	0	8
221	Bois Rouge	60-B	3 mice	2015-05-20	1	8	12	20
221	ZT_ppL	station	2 mice	2015-05-20	0	0	0	0
221	ZT_ppL	Ouest	1 mouse	2015-05-20	1	2	0	2
221	ZT_ppL	Nord	Lure	2015-05-20	1	1	0	1
221	ZT_ppL	piste	3 mice	2015-05-20	1	0	2	2
221	Duparc	13-new	3 mice	2015-05-21	0	0	0	0
221	Duparc	14	2 mice	2015-05-21	1	25	8	33
221	Duparc	18	1 mouse	2015-05-21	1	3	4	7
221	Duparc	16	Lure	2015-05-21	1	5	0	5
221	Bois Rouge	64	3 mice	2015-05-21	1	4	1	5
221	Bois Rouge	74-B	2 mice	2015-05-21	1	6	5	11
221	Bois Rouge	79-new	1 mouse	2015-05-21	1	8	1	9
221	Bois Rouge	60-B	Lure	2015-05-21	1	3	0	3
221	ZT_ppL	station	3 mice	2015-05-21	1	5	11	16
221	ZT_ppL	Ouest	2 mice	2015-05-21	1	3	0	3
221	ZT_ppL	Nord	1 mouse	2015-05-21	1	0	1	1
221	ZT_ppL	piste	Lure	2015-05-21	1	2	1	3
